# Supplementary material for: Validating Indigenous Farmers’ Practice in the Management of the Fall Armyworm Spodoptera frugiperda (J. E. Smith) in Maize Cropping Systems in Africa
Source: Life (Basel). 2024 Jan 25;14(2):180. doi: 10.3390/life14020180 (PMC10890150; doi:10.3390/life14020180)
Supplement: Supplementary file 1 [file life-14-00180-s001.zip]

Archive with 1 entries (1 files):
- life-2737674-supplementary.pdf
